# Supplementary material for: COVID-19 Vaccine Acceptability and Its Determinants in Mozambique: An Online Survey
Source: Vaccines (Basel). 2021 Jul 27;9(8):828. doi: 10.3390/vaccines9080828 (PMC8402577; doi:10.3390/vaccines9080828)
Supplement: Supplementary file 1 [file vaccines-09-00828-s001.zip]

Archive with 1 entries (1 files):
- File S1.pdf
